# Supplementary material for: Feasibility of nonspinal bony landmark-based image registration in CyberKnife ® robotic radiotherapy for pelvic and femoral bone tumors
Source: J Radiat Res. 2026 Apr 24;67(3):473–80. doi: 10.1093/jrr/rrag028 (PMC13202333; doi:10.1093/jrr/rrag028)
Supplement: rrag028_Supplementary [file rrag028_supplementary.zip]

Archive with 6 entries (6 files):
- Supplementary Table 1.xlsx
- Supplementary Table 2_R1.xlsx
- Supplementary_Figure_1_R1_rrag028.tif
- Supplementary_Table_1_rrag028.xlsx
- Supplementary_Table_2_R1_rrag028.xlsx
- Supplementary Figure 1_R1.tif
