# Supplementary material for: Feasibility of nonspinal bony landmark-based image registration in CyberKnife ® robotic radiotherapy for pelvic and femoral bone tumors
Source: J Radiat Res. 2026 Apr 24;67(3):473–80. doi: 10.1093/jrr/rrag028 (PMC13202333; doi:10.1093/jrr/rrag028)
Supplement: rrag028_Supplementary [file rrag028_supplementary.zip › Supplementary Table 1.xlsx]

## Sheet: Sheet1
Supplementary Table 1. Prescribed doses and fractionation schedules for each treatment group.
Image registration site	Patient	Prescribe dose (Gy)	Fractions
Spine-based registration group	A	35	5
	B	35	5
	C	35	5
	D	24	3
	E	30	5
	F	32	5
	G	30	5
	H	30	5
	I	30	5
	J	35	5
	K	24	3
Pubis	L	32.5	5
	M	35	7
	N	8	1
	O	35	5
	P	24	3
Right femur	Q	27	5
	R	35	7
	S	35	7
	T	35	5
	U	35	5
Left femur	V	30	5
	W	35	5
	X	35	5
