# Supplementary material for: Feasibility of nonspinal bony landmark-based image registration in CyberKnife ® robotic radiotherapy for pelvic and femoral bone tumors
Source: J Radiat Res. 2026 Apr 24;67(3):473–80. doi: 10.1093/jrr/rrag028 (PMC13202333; doi:10.1093/jrr/rrag028)
Supplement: rrag028_Supplementary [file rrag028_supplementary.zip › Supplementary Table 2_R1.xlsx]

## Sheet: Sheet1
Supplementary Table 2. Number of intrafraction corrections per fraction for each patient. Patients B and C were treated for thoracic bone metastases, whereas Patient P was treated for pubic bone metastasis. In addition to patient-level data, the table includes the group mean and standard deviation (mean ± SD) for each image registration site.
Image registration site	Patient	Fractions							Total Corrections	Mean	SD
		1	2	3	4	5	6	7
Spine	A	1	2	0	0	0	–	–	3	0.6	0.8
	B	10	4	0	0	2	–	–	16	3.2	3.70945
	C	19	3	0	0	0	–	–	22	4.4	7.39189
	D	1	0	2	–	–	–	–	3	1	0.816497
	E	1	2	0	1	3	–	–	7	1.4	1.0198
	F	1	2	0	1	2	–	–	6	1.2	0.748331
	G	0	0	0	0	0	–	–	0	0	0
	H	0	0	0	0	0	–	–	0	0	0
	I	0	0	1	0	0	–	–	1	0.2	0.4
	J	0	0	0	0	0	–	–	0	0	0
	K	0	0	0	–	–	–	–	0	0	0
Spine group	–	–	–	–	–	–	–	–	–	1.09091	1.39183
Pubis	L	0	0	0	0	0	–	–	0	0	0
	M	0	2	2	0	0	0	1	5	0.714286	0.880631
	N	0	–	–	–	–	–	–	0	0	–
	O	1	0	2	1	1	–	–	5	1	0.632456
	P	13	2	0	–	–	–	–	15	5	5.71548
Pubis group	–	–	–	–	–	–	–	–	–	1.34286	2.27921
Right femur	Q	0	0	0	0	2	–	–	2	0.4	0.8
	R	0	0	0	0	0	0	0	0	0	0
	S	0	0	0	0	0	0	0	0	0	0
	T	1	2	1	1	2	–	–	7	2.33333	0.489898
	U	0	0	1	1	0	–	–	2	0.4	0.489898
Right femur group	–	–	–	–	–	–	–	–	–	0.626667	0.311918
Left femur	V	0	0	0	0	1	–	–	1	0.2	0.4
	W	0	2	2	2	1	–	–	7	1.4	0.8
	X	1	1	1	1	1	–	–	5	1	0
Left femur group	–	–	–	–	–	–	–	–	–	0.866667	0.326599
